# Supplementary material for: Time-Dependent Serial Changes of Antigen-Presenting Cell Subsets in the Ocular Surface Are Distinct between Corneal Sterile Inflammation and Allosensitization in a Murine Model
Source: Cells. 2021 Aug 26;10(9):2210. doi: 10.3390/cells10092210 (PMC8467177; doi:10.3390/cells10092210)
Supplement: Supplementary file 1 [file cells-10-02210-s001.zip]

Archive with 2 entries (2 files):
- cells-1328775-supplementary/Supplementary Figure S1.pdf
- cells-1328775-supplementary/Supplementary Figure S2.pdf
